# Supplementary material for: A flow cytometric assay to detect viability and persistence of Salmonella enterica subsp. enterica serotypes in nuclease-free water at 4 and 25°C
Source: Front Microbiol. 2024 Feb 16;15:1342478. doi: 10.3389/fmicb.2024.1342478 (PMC10906097; doi:10.3389/fmicb.2024.1342478)
Supplement: Supplementary file 1 [file Table_1.XLSX]

## Sheet: Sheet1
Supplementary Table S1_Phenotype Microarrays
PM1									PM2A									PM3B									PM4A									PM9									PM10
Well	Chemical	#7Cont	#7-25	#7-4	#11-Cont	#11-25	#11-4		Well	Chemical	#7Cont	#7-25	#7-4	#11-Cont	#11-25	#11-4		Well	Chemical	#7Cont	#7-25	#7-4	#11-Cont	#11-25	#11-4		Well	Chemical	#7Cont	#7-25	#7-4	#11-Cont	#11-25	#11-4		Well	Chemical	#7Cont	#7-25	#7-4	#11-Cont	#11-25	#11-4		Well	Chemical	#7Cont	#7-25	#7-4
A1	Negative Control	0.023	0.048	-0.002	0.074	0.032	0.041		A1	Negative Control	0.02	0.016	0.032	0.023	0.032	0.023		A1	Negative Control	0.044	0.037	0.013	0.036	0.052	0.06		A1	Negative Control	0.007	0.005	0.001	0.007	0.007	0.004		A1	NaCl 1%	0.638	0.001	0.001	0.623	0.69	0.604		A1	pH 3.5	0	0	0.001
A2	L-Arabinose	0.207	0.214	0	0.219	0.285	0.296		A2	Chondroitin Sulfate C	0.024	0.097	-0.002	0.025	0.024	0.022		A2	Ammonia	0.117	0.079	-0.001	0.299	0.234	0.216		A2	Phosphate	0.182	0.071	0.002	0.378	0.232	0.212		A2	NaCl 2%	0.569	0.701	0.007	0.542	0.528	0.642		A2	pH 4	0.002	0.002	0.002
A3	N-Acetyle-D-Glucosamine	0.284	0.189	-0.001	0.352	0.379	0.385		A3	α-Cyclodextrin	0.028	0.043	-0.001	0.026	0.032	0.025		A3	Nitrite	0.049	0.015	-0.001	0.048	0.017	0.013		A3	Pyrophosphate	0.275	0.075	0.01	0.151	0.196	0.09		A3	NaCl 3%	0.496	0.001	0	0.454	0.415	0.375		A3	pH 4.5	0.076	0.003	0.003
A4	D-Saccharic Acid	0.341	0.556	0.031	0.417	0.284	0.318		A4	β-Cyclodextrin	0.025	0.024	-0.002	0.025	0.019	0.019		A4	Nitrate	0.03	0.018	0.013	0.019	0.023	0.015		A4	Trimeta Phosphate	0.371	0.082	0.018	0.36	0.243	0.202		A4	NaCl 4%	0.466	-0.031	0.004	0.349	0.202	0.11		A4	pH 5	0.856	0.461	0.003
A5	Succinic Acid	0.089	0.257	0.125	0.38	0.507	0.493		A5	У-Cyclodextrin	0.035	0.042	-0.002	0.037	0.038	0.031		A5	Urea	0.022	0.014	-0.001	0.019	0.024	0.013		A5	Tripoly Phosphate	0.275	0.05	-0.002	0.216	0.221	0.153		A5	NaCl 5%	0.321	0.001	0.026	0.227	0.008	0.003		A5	pH 5.5	0.825	0.671	0.557
A6	D-Galactose	0.258	0.306	-0.001	0.415	0.434	0.419		A6	Dextrin	0.191	0.126	0	0.214	0.172	0.119		A6	Bluret	0.013	0.013	0.006	0.019	0.026	0.013		A6	Triethyl Phosphate	0.011	0.007	0.003	0.009	0.009	0.005		A6	NaCl 5.5%	0.193	0.002	0.005	0.186	0.004	0.002		A6	pH 6	0.765	0.698	0.005
A7	L-Aspartic Acid	0.13	0.439	0.17	0.351	0.399	0.292		A7	Gelatin	0.053	0.052	0.023	0.042	0.043	0.037		A7	L-Alanine	0.059	0.052	-0.001	0.203	0.081	0.05		A7	Hypophosphite	0.01	0.005	0.012	0.007	0.011	0.002		A7	NaCl 6%	0.102	0.002	-0.006	0.153	0.01	0.001		A7	pH 7	0.828	0.642	0
A8	L-Proline	0.175	0.062	0.024	0.549	0.35	0.369		A8	Glycogen	0.087	0.067	0.001	0.068	0.054	0.047		A8	L-Arginine	0.077	0.035	-0.002	0.149	0.054	0.028		A8	Adenosine-2'-monophosphate	0.153	0.161	0	0.517	0.423	0.315		A8	NaCl 6.5%	0.016	0.021	0.004	0.06	0.012	0.009		A8	pH 8	0.822	0.536	0.005
A9	D-Alanine	0.285	0.221	-0.002	0.483	0.273	0.264		A9	Inulin	0.04	0.052	0.014	0.03	0.026	0.012		A9	L-Asparagine	0.114	0.112	-0.001	0.352	0.274	0.226		A9	Adenosine-3'-monophosphate	0.231	0.171	0.066	0.554	0.395	0.373		A9	NaCl 7%	-0.008	0.003	0	0.014	0.005	0.006		A9	pH 8.5	0.61	0.373	0.002
A10	D-Trehalose	0.311	0.437	0.34	0.419	0.453	0.472		A10	Laminarin	0.159	0.12	0.022	0.16	0.145	0.172		A10	L-Aspartic Acid	0.103	0.134	0.022	0.343	0.267	0.269		A10	Adenosine-5'-monophosphate	0.238	0.133	0	0.445	0.327	0.28		A10	NaCl 8%	0.013	0.001	-0.001	0.006	-0.013	0.012		A10	pH 9	0.5	0.003	0.002
A11	D-Mannose	0.397	0.272	0.143	0.332	0.427	0.413		A11	Mannan	0.032	0.043	0.001	0.039	0.034	0.027		A11	L-Cysteine	0.974	1.052	0.324	1.048	1.015	1.087		A11	Adenosine-2',3'-cyclic monophosphate	0.229	0.134	-0.002	0.473	0.45	0.329		A11	NaCl 9%	0.018	0.004	0.008	0.004	-0.007	-0.007		A11	pH 9.5	0.457	0.001	0.001
A12	Dulcitol	0.298	0.45	-0.001	0.517	0.443	0.39		A12	Pectin	0.069	0.062	0.021	0.053	0.045	0.038		A12	L-Glutamic Acid	0.095	0.115	-0.001	0.193	0.209	0.111		A12	Adenosine-3',5'-cyclic monophosphate	0.013	0.009	0	0.011	0.013	0.006		A12	NaCl 10%	0.01	-0.011	0.029	0.006	0.012	0.003		A12	pH 10	0.418	0.002	0.002
B1	D-Serine	0.075	0.237	0	0.556	0.504	0.48		B1	N-Acetyl-D-Galactosamine	0.024	0.035	-0.002	0.028	0.024	0.021		B1	L-Glutamine	0.132	0.097	0.021	0.305	0.237	0.229		B1	Thiophosphate	0.243	0.185	0.091	0.344	0.255	0.245		B1	NaCl 6%	0.096	0.002	-0.003	0.08	0	0.001		B1	pH 4.5	0.067	0.001	0.003
B2	D-Sorbitol	0.447	0.451	0.244	0.501	0.381	0.433		B2	N-Acetyl-Neuroaminic Acid	0.392	0.334	0.145	0.406	0.364	0.383		B2	Glycine	0.138	0.064	-0.002	0.115	0.055	0.042		B2	Dithiophosphate	0.167	0.129	0.001	0.303	0.257	0.25		B2	NaCl 6% + Betaine	0.097	0.016	0.001	0.153	0.006	-0.001		B2	pH 4.5 + L-Alanine	0.099	0.002	0.002
B3	Glycerol	0.481	0.216	0.154	0.331	0.32	0.361		B3	β-D-Allose	0.012	0.011	0.01	0.018	0.018	0.013		B3	L-Histidine	0.116	0.02	0.016	0.027	0.024	0.014		B3	D,L-α-Glycerol Phosphate	0.118	0.101	0.059	0.325	0.251	0.225		B3	NaCl 6% + N-N Dimethyl Glycine	0.083	0.008	0.001	0.148	0.006	0.022		B3	pH 4.5 + L-Arginine	0.11	0.001	0.001
B4	L-Fucose	0.411	0.221	0.088	0.26	0.247	0.258		B4	Amygdalin	0.027	0.036	0	0.031	0.034	0.021		B4	L-Isoleucine	0.039	0.012	-0.002	0.016	0.015	0.011		B4	β-Glycerol Phosphate	0.119	0.044	-0.001	0.152	0.084	0.065		B4	NaCl 6% + Sarcosine	0.106	0.007	0.017	0.183	0.005	-0.007		B4	pH 4.5 + L-Asparagine	0.068	0.002	0.002
B5	D-Glucuronic Acid	0.65	0.441	0.018	0.659	0.619	0.597		B5	D-Arabinose	0.019	0.026	0.025	0.021	0.023	0.021		B5	L-Leucine	0.029	0.011	-0.002	0.028	0.021	0.013		B5	Carbamyl Phosphate	0.122	0.048	0.012	0.391	0.26	0.219		B5	NaCl 6% + Dimethyl sulphonyl propionate	-0.001	0.005	0.005	0.001	0	0		B5	pH 4.5 + L-Aspartic Acid	0.051	0.001	0.002
B6	D-Gluconic Acid	0.367	0.354	0.151	0.508	0.597	0.546		B6	D-Arabitol	0.026	0.037	0.037	0.031	0.036	0.025		B6	L-Lysine	0.014	0.007	0	0.016	0.015	0.009		B6	D-2-Phospho-Glyceric Acid	0.252	0.097	0.008	0.398	0.297	0.281		B6	NaCl 6% + MOPS	0.137	0.01	-0.002	0.232	0.017	0.003		B6	pH 4.5 + L-Glutamic Acid	0.029	-0.001	-0.001
B7	D,L-α-Glycerol- Phosphate	0.193	0.205	-0.017	0.322	0.365	0.308		B7	L-Arabitol	0.026	0.02	-0.002	0.027	0.025	0.019		B7	L-Methionine	0.074	0.053	-0.003	0.239	0.067	0.055		B7	D-3-Phospho-Glyceric Acid	0.18	0.099	0.101	0.419	0.376	0.267		B7	NaCl 6% + Ectoine	0.165	-0.003	0.036	0.216	0.004	-0.032		B7	pH 4.5 + L-Glutamine	0.123	0.001	0.002
B8	D-Xylose	0.378	0.342	0	0.355	0.324	0.303		B8	Arbutin	0.042	0.039	-0.001	0.044	0.027	0.021		B8	L-Phenylalanine	0.02	0.008	0.003	0.026	0.013	0.012		B8	Guanosine-2'-monophosphate	0.357	0.213	0.022	0.463	0.288	0.285		B8	NaCl 6% + Choline	0.113	0.012	-0.002	0.177	0.01	0.001		B8	pH 4.5 + L-Glycine	0.235	0.002	0.001
B9	L-Lactic Acid	0.165	0.213	0.101	0.407	0.482	0.389		B9	2-Deoxy-D-Ribose	0.444	0.004	0.004	0.226	0.106	0.057		B9	L-Proline	0.033	0.007	0	0.056	0.034	0.022		B9	Guanosine-3'-monophosphate	0.298	0.25	0.046	0.581	0.455	0.332		B9	NaCl 6% + Phosphoryl Choline	0.071	-0.012	-0.005	0.217	0	0		B9	pH 4.5 + L-Histidine	0.088	-0.001	-0.001
B10	Formic Acid	0.076	0.053	0.051	0.091	0.055	0.065		B10	i-Erythritol	0.024	0.026	-0.004	0.023	0.018	0.019		B10	L-Serine	0.084	0.038	-0.002	0.244	0.071	0.066		B10	Guanosine-5'-monophosphate	0.14	0.101	0.012	0.388	0.267	0.293		B10	NaCl 6% + Creatine	0.107	0.002	0	0.164	-0.002	0.023		B10	pH 4.5 + L-Isoleucine	0	0	-0.007
B11	D-Mannitol	0.27	0.321	-0.003	0.343	0.541	0.512		B11	D-Fucose	0.019	0.018	0.012	0.024	0.022	0.018		B11	L-Threonine	0.022	0.01	0.007	0.034	0.018	0.012		B11	Guanosine-2',3'-cyclic monophosphate	0.134	0.114	0.007	0.498	0.349	0.337		B11	NaCl 6% + Creatinine	0.106	0.014	-0.003	0.186	0	0		B11	pH 4.5 + L-Leucine	0	-0.001	0.001
B12	L-Glutamic Acid	0.038	0.334	-0.001	0.391	0.306	0.362		B12	3-ο-β-D-Galactopyranosyl-D-Arabinose	0.045	-0.001	-0.002	0.061	-0.001	-0.001		B12	L-Tryptophan	0.016	0.015	-0.001	0.02	0.025	0.021		B12	Guanosine-3',5'-cyclic monophosphate	0.009	0.007	0.01	0.009	0.012	0.006		B12	NaCl 6% + L- Carnitine	0.14	0.006	0.012	0.217	0.006	0.001		B12	pH 4.5 + L-Lysine	0.675	0.003	0
C1	D-Glucose-6-Phosphate	0.205	0.427	0.611	0.704	0.711	0.702		C1	Gentiobiose	0.02	0.023	-0.003	0.027	0.025	0.021		C1	L-Tyrosine	0.053	0.016	0.018	0.033	0.025	0.022		C1	Phosphoenol Pyruvate	0.193	0.117	0.026	0.306	0.258	0.216		C1	NaCl 6% + KCl	0.067	0.002	-0.036	0.041	0.001	0.002		C1	pH 4.5 + L-Methionine	0.121	0.003	0.002
C2	D-Galactonic-Acid-y-Lactone	0.025	0.244	-0.001	0.396	0.584	0.618		C2	L-Glucose	0.02	0.021	0.033	0.022	0.025	0.019		C2	L-Valine	0.097	0.011	-0.002	0.046	0.02	0.017		C2	Phospho-Glycolic Acid	0.117	0.084	0.005	0.322	0.237	0.187		C2	NaCl 6% + L-Proline	0.106	-0.005	0.003	0.101	0.001	0.033		C2	pH 4.5 + L-Phenylalaine	0.107	0.002	0.002
C3	D,L-Malic Acid	0.047	0.233	-0.002	0.404	0.467	0.377		C3	Lactitol	0.022	0.038	-0.003	0.025	0.034	0.026		C3	D-Alanine	0.126	0.01	-0.003	0.036	0.021	0.014		C3	D-Glucos-1-Phosphate	0.078	0.119	0.087	0.358	0.281	0.06		C3	NaCl 6% + N-Acetyl L-Glutamine	0.083	0	0.003	0.159	0.001	0.008		C3	pH 4.5 + L-Proline	0.097	0.004	0.004
C4	D-Ribose	0.508	0.18	0.002	0.466	0.446	0.378		C4	D-Melezitose	0.055	0.072	0.083	0.074	0.079	0.07		C4	D-Asparagine	0.033	0.008	0.006	0.018	0.014	0.009		C4	D-Glucose-6-Phosphate	0.087	0.14	0.064	0.414	0.407	0.302		C4	NaCl 6% + β-Glutamic Acid	0.041	-0.003	0.003	0.137	0.007	-0.001		C4	pH 4.5 + L-Serine	0.107	0.038	0.001
C5	Tween 20	0.124	0.084	0.005	0.244	0.212	0.212		C5	Maltitol	0.028	0.052	0.015	0.025	0.029	0.024		C5	D-Aspartic Acid	0.104	0.05	-0.002	0.105	0.066	0.035		C5	2-Deoxy-D-Glucose-6-Phosphate	0.08	-0.005	-0.003	0.085	0.005	-0.003		C5	NaCl 6% + γ–Amino-N-Butyric Acid	0.085	0.003	-0.002	0.169	0.004	0.003		C5	pH 4.5 + L-Threonine	0.109	0.037	0.001
C6	L-Rhamnose	0.255	0.18	0.208	0.253	0.254	0.245		C6	α-Methyl-D-Glucoside	0.02	0.045	0.009	0.022	0.019	0.02		C6	D-Glutamic Acid	0.005	0	-0.002	0.003	0.002	0.001		C6	D-Glucosamine-6-Phosphate	0.103	0.121	0.061	0.417	0.342	0.283		C6	NaCl 6% + Glutathione	0.128	0.002	0.008	0.185	0.006	-0.001		C6	pH 4.5 + L-Tryptophan	0.002	0	0.002
C7	D-Fructose	0.296	0.244	0.173	0.446	0.588	0.458		C7	β-Methyl-D-Galactoside	0.036	0.054	0.021	0.031	0.036	0.017		C7	D-Lysine	0.008	0.006	-0.001	0.009	0.009	0.005		C7	6-Phospho-Gluconic Acid	0.088	0.059	0.001	0.259	0.24	0.181		C7	NaCl 6% + Glycerol	0.153	0.012	-0.002	0.282	0.012	0.012		C7	pH 4.5 + L-Citrulline	0.338	0.118	0.003
C8	Acetic Acid	0.043	0.117	-0.003	0.195	0.192	0.218		C8	3-Methyl Glucose	0.044	0.066	0.092	0.062	0.056	0.041		C8	D-Serine	0.098	0.075	0.001	0.226	0.103	0.094		C8	Cytidine-2-monophosphate	0.15	0.138	0.058	0.537	0.41	0.471		C8	NaCl 6% + Trehalose	0.16	0.006	0.003	0.36	0.006	0		C8	pH 4.5 + L-Valine	0.476	0.004	0.006
C9	α-D-Glucose	0.286	0.338	0.179	0.309	0.512	0.448		C9	β-Methyl-D-Glucuronic Acid	0.129	0.033	-0.002	0.034	0.032	0.022		C9	D-Valine	0.015	0.004	-0.003	0.013	0.012	0.006		C9	Cytidine-3-monophosphate	0.007	0.006	0.003	0.008	0.012	0.006		C9	NaCl 6% + Trimethylamine-N-oxide	0.116	-0.002	0.002	0.221	0.005	0.001		C9	pH 4.5 + Hydroxy-L-Proline	0.287	0.003	0.004
C10	Maltose	0.365	0.564	0.271	0.462	0.475	0.419		C10	α-Methyl-D-Mannoside	0.034	0.03	0.036	0.036	0.032	0.03		C10	L-Citrulline	0.011	0.007	-0.001	0.013	0.012	0.008		C10	Cytidine-5’-monophosphate	0.123	0.07	0.025	0.25	0.274	0.22		C10	NaCl 6% + Trimethylamine	0.116	0	0.011	0.18	0.002	0		C10	pH 4.5 + L-Omithine	0.771	0	0
C11	D-Melibiose	0.332	0.51	-0.002	0.638	0.5	0.517		C11	β-Methyl-D-Xyloside	0.027	0.037	0.057	0.036	0.034	0.037		C11	L-Homoserine	0.01	-0.001	-0.002	0.003	0	-0.001		C11	Cytidine-2’,3’-cyclic monophosphate	0.093	0.101	0.007	0.419	0.391	0.405		C11	NaCl 6% + Octopine	0.115	0.006	0.004	0.189	0.003	-0.005		C11	pH 4.5 + L-Homoarginine	0.192	-0.001	-0.001
C12	Thymidine	0.601	0.714	-0.001	0.851	0.712	0.749		C12	Palatinose	0.049	0.03	-0.002	0.057	0.061	0.054		C12	L-Omithine	0.021	0.014	0	0.021	0.022	0.016		C12	Cytidine-3’,5’-cyclic monophosphate	0.008	0.007	0.005	0.01	0.014	0.008		C12	NaCl 6% + Trigonelline	0.112	0	0.001	0.253	0.003	-0.013		C12	pH 4.5 + L-Homoserine	0.112	0.037	0.001
D1	L-Asparagine	0.031	0.275	0.185	0.324	0.293	0.324		D1	D-Raffinose	0.045	0.072	-0.002	0.058	0.051	0.048		D1	N-Acetyl-L-Glutamic Acid	0.029	0.016	0.02	0.027	0.022	0.018		D1	D-Mannose-1-Phosphate	0.125	0.109	0.016	0.152	0.14	0.088		D1	Potassium Chloride 3%	0.488	0.519	0.003	0.413	0.489	0.033		D1	pH 4.5 + Anthranilic Acid	0.006	0.006	0.013
D2	D-Aspartic Acid	0.027	0.252	0.133	0.203	0.208	0.179		D2	Salicin	0.02	0.023	0.01	0.022	0.027	0.019		D2	N-Phthaloyl-L-Glutamic Acid	0.038	0.006	0.018	0.01	0.017	0.01		D2	D-Mannose-6-Phosphate	0.145	0.173	0.052	0.379	0.338	0.32		D2	Potassium Chloride 4%	0.585	0.18	0.011	0.492	0.416	0.059		D2	pH 4.5 + L-Norleucine	0.001	0.001	0.002
D3	D-Glucosaminic Acid	0.547	0.559	0.225	0.593	0.683	0.762		D3	Sedoheptulosan	0.023	0.031	-0.003	0.023	0.021	0.025		D3	L-Pyroglutamic Acid	0.029	0.004	0.009	0.007	0.008	0.005		D3	Cysteamine-S-Phosphate	0.126	0.097	-0.002	0.382	0.286	0.294		D3	Potassium Chloride 5%	0.435	0.001	0.006	0.347	0.225	0.003		D3	pH 4.5 + L-Norvaline	0.232	0.045	0.002
D4	1,2-Propanediol	0.024	0.04	0.063	0.202	0.135	0.139		D4	L-Sorbose	0.02	0.028	0.003	0.025	0.025	0.03		D4	Hydroxyalamine	0.033	0.007	0.009	0.009	0.014	0.006		D4	Phospho-L-Arginine	0.095	0.068	0.003	0.416	0.277	0.234		D4	Potassium Chloride 6%	0.378	0.008	0.009	0.341	0.106	0.01		D4	pH 4.5 + α-Amino-N-Butyric Acid	0.082	0.053	0.003
D5	Tween 40	0.14	0.087	-0.001	0.28	0.228	0.227		D5	Stachyose	0.023	0.043	0.011	0.025	0.019	0.019		D5	Methylamine	0.01	0.002	0.006	0.008	0.006	0.003		D5	O-Phospho-D-Serine	0.053	0.001	-0.004	0.026	-0.001	-0.002		D5	Sodium Sulfate 2%	0.654	0.681	0.001	0.628	0.599	0.532		D5	pH 4.5 + p-Amino- Benzoic Acid	0.017	0.015	0.017
D6	α-Keto-Glutaric Acid	0.031	0.048	0.044	0.149	0.131	0.128		D6	D-Tagatose	0.591	0.401	-0.003	0.027	0.034	0.036		D6	N-Amylamine	0.008	0.005	0.005	0.008	0.007	0.004		D6	O-Phospho-L-Serine	0.091	0.029	-0.001	0.164	0.132	0.052		D6	Sodium Sulfate 3%	0.63	0.775	0	0.623	0.58	0.611		D6	pH 4.5 + L-Cysteic Acid	0.41	0.108	0.001
D7	α-Keto-Butyric Acid	0.067	0.009	0.034	0.133	0.122	0.089		D7	Turanose	0.06	0.066	-0.002	0.055	0.05	0.047		D7	N-Butylamine	0.01	0.003	0.007	0.01	0.009	0.006		D7	O-Phospho-L-Threonine	0.075	0.043	0	0.103	0.081	0.036		D7	Sodium Sulfate 4%	0.74	0.721	-0.002	0.609	0.513	0.566		D7	pH 4.5 + D-Lysine	0.344	0	0
D8	α-Methyl-D-Galactoside	0.367	0.452	-0.002	0.587	0.558	0.629		D8	Xylitol	0.023	0.025	0.036	0.026	0.022	0.021		D8	Ethylamine	0.013	0.004	0.001	0.009	0.012	0.008		D8	Uridine-2’-monophosphate	0.129	0.064	0.033	0.536	0.415	0.43		D8	Sodium Sulfate 5%	0.628	0.708	0.001	0.605	0.582	0.497		D8	pH 4.5 + 5-Hydroxy Lysine	0.372	0	0
D9	α-D-Lactose	0.032	0.075	0.044	0.121	0.129	0.103		D9	N-Acetyl-D-Glucosaminitol	0.018	0.066	-0.002	0.046	0.045	0.039		D9	Ethanolamine	0.012	0.004	0.006	0.009	0.01	0.006		D9	Uridine-3’-monophosphate	0.116	0.088	0.075	0.405	0.445	0.387		D9	Ethylene glycol 5%	0.846	0.748	0	0.903	0.878	0.858		D9	pH 4.5 + 5-Hydroxy Tryptophan	0.059	0.059	0.06
D10	Lactulose	0.012	0.058	0.065	0.015	0.037	0.04		D10	γ-Amino Butyric Acid	0.024	0.03	0.02	0.028	0.036	0.025		D10	Ethylenediamine	0.006	0.001	0.014	0.006	0.007	0.005		D10	Uridine-5’-monophosphate	0.118	0.075	0.025	0.458	0.366	0.309		D10	Ethylene glycol 10%	0.845	0.583	0	0.903	0.86	0.918		D10	pH 4.5 + D,L-Diamino-Pimelic Acid	0.435	-0.008	0.002
D11	Sucrose	0.09	0.033	0.051	0.115	0.124	0.112		D11	δ-Amino Valeric Acid	0.045	0.021	0.049	0.041	0.033	0.029		D11	Putrescine	0.01	0.004	0.002	0.01	0.01	0.007		D11	Uridine-2’,3’- cyclic monophosphate	0.101	0.045	0.026	0.372	0.397	0.365		D11	Ethylene glycol 15%	0.889	0.781	0.002	0.918	0.914	0.986		D11	pH 4.5 + Trimethylamine-N-oxide	0.063	0.005	0.004
D12	Uridine	0.548	0.565	0.199	0.724	0.876	0.843		D12	Butyric Acid	0.037	0.083	-0.001	0.13	0.128	0.083		D12	Agmatine	0.012	0.014	-0.002	0.012	0.017	0.014		D12	Uridine-3’,5’- cyclic monophosphate	0.009	0.008	0.001	0.009	0.011	0.007		D12	Ethylene glycol 20%	0.939	0.902	0	0.853	0.948	0.925		D12	pH 4.5 + Urea	0.525	0.05	0
E1	L-Glutamine	0.04	0.101	0	0.477	0.428	0.356		E1	Capric Acid	0.076	0.022	0.018	0.032	0.143	0.063		E1	Histamine	0.029	0.01	0.003	0.016	0.016	0.019		E1	O-Phospho-D-Tyrosine	0.085	0.113	-0.001	0.401	0.215	0.175		E1	Sodium formate 1%	0.431	0.577	0.002	0.325	0.408	0.064		E1	pH 9.5	0.342	0.262	0.005
E2	m-Tartaric Acid	0.018	0.021	0.012	0.238	0.223	0.169		E2	Caproic Acid	0.036	0.028	-0.002	0.02	0.017	0.015		E2	β-Phenylethylamine	0.045	0.007	0.016	0.013	0.009	0.008		E2	O-Phospho-L-Tyrosine	0.11	0.059	0.001	0.29	0.29	0.317		E2	Sodium formate 2%	0.363	0.01	0.002	0.226	0.153	0.003		E2	pH 9.5 + L-Alanine	0.29	0.073	0.001
E3	D-Glucose-1-Phosphate	0.65	0.615	-0.002	0.505	0.064	0.56		E3	Citraconic Acid	0.02	0.034	0.027	0.028	0.024	0.023		E3	Tyramine	0.169	0.027	0.009	0.086	0.036	0.023		E3	Phosphocreatine	0.109	0.054	0.001	0.305	0.206	0.264		E3	Sodium formate 3%	0.064	0.001	0.001	0.159	0.001	0.007		E3	pH 9.5 + L-Arginine	0.27	0.003	0.003
E4	D-Fructose-6-Phosphate	0.609	0.002	0	0.591	0.602	0.606		E4	Citramalic Acid	0.023	0.03	0.014	0.029	0.025	0.024		E4	Acetamide	0.02	0.005	0.007	0.009	0.013	0.009		E4	Phosphoryl Choline	0.013	0.011	-0.002	0.018	0.018	0.01		E4	Sodium formate 4%	0.002	0	0	0.015	0	0		E4	pH 9.5 + L-Asparagine	0.336	0.052	-0.001
E5	Tween 80	0.116	0.175	0	0.2	0.277	0.253		E5	D-Glucosamine	0.668	0	-0.001	0.479	0.167	0.212		E5	Formamide	0.017	0.004	0	0.013	0.011	0.01		E5	O-Phosphoryl-Ethanolamine	0.06	0.032	-0.003	0.128	0.129	0.041		E5	Sodium formate 5%	0.003	0.001	0.001	0.001	0.001	0.001		E5	pH 9.5 + L-Aspartic Acid	0.422	0.314	0.021
E6	α-Hydroxy Glutaric Acid-y-Lactone	0.036	0.051	0.036	0.118	0.138	0.111		E6	2-Hydroxy Benzoic Acid	0.008	-0.002	-0.003	0.006	-0.002	-0.002		E6	Glucuronamide	0.034	0.015	0.017	0.037	0.025	0.022		E6	Phosphono Acetic Acid	0.005	0.001	-0.003	0.006	0.008	0.003		E6	Sodium formate 6%	-0.004	0	0	0	-0.003	0.001		E6	pH 9.5 + L-Glutamic Acid	0.416	0.137	0.001
E7	α-Hydroxy Butyric Acid	0.013	0.042	0.046	0.215	0.125	0.122		E7	4-Hydroxy Benzoic Acid	0.022	0.02	0.001	0.029	0.021	0.024		E7	D,L-Lactamide	0.016	0.008	-0.001	0.024	0.018	0.015		E7	2-Aminoethyl Phosphonic Acid	0.098	0.052	0	0.29	0.2	0.166		E7	Urea 2%	0.808	0.622	0	0.665	0.678	0.736		E7	pH 9.5 + L-Glutamine	0.327	0.013	0
E8	β-Methyl-D-Glucoside	0.096	0.104	-0.002	0.146	0.133	0.109		E8	ß-Hydroxy Butyric Acid	0.023	0.042	0	0.028	0.025	0.022		E8	D-Glucosamine	0.091	0.035	0.002	0.126	0.088	0.069		E8	Methylene Diphosphonic Acid	0.016	0.014	0.009	0.022	0.023	0.009		E8	Urea 3%	0.467	0.376	-0.001	0.274	0.362	0.311		E8	pH 9.5 + Glycine	0.286	0.238	0.001
E9	Adonitol	0.051	0.054	0.106	0.122	0.124	0.111		E9	Glycolic Acid	0.02	0.029	-0.001	0.029	0.022	0.019		E9	D-Galactosamine	0.012	0.009	-0.001	0.009	0.011	0.011		E9	Thymidine-3’- monophosphate	0.127	0.065	0.006	0.355	0.373	0.297		E9	Urea 4%	0.159	0.029	-0.001	0.098	0.043	0.016		E9	pH 9.5 + L-Histidine	0.271	0.071	0.004
E10	Maltotriose	0.288	0.28	0.281	0.424	0.462	0.388		E10	α-Keto-Valeric Acid	0.017	0.019	0.019	0.023	0.022	0.018		E10	D-Mannosamine	0.022	0.014	0.003	0.016	0.018	0.014		E10	Thymidine-5’- monophosphate	0.125	0.029	0.017	0.378	0.347	0.263		E10	Urea 5%	-0.001	-0.002	-0.002	0	-0.002	-0.002		E10	pH 9.5 + L-Isoleucine	0.275	-0.001	-0.001
E11	2-DeoxyAdenosine	0.564	0.621	0.015	0.792	0.734	0.688		E11	Itaconic Acid	0.103	0.048	-0.001	0.08	0.055	0.039		E11	N-Acetyl-D-Glucosamine	0.069	0.042	0.002	0.117	0.109	0.098		E11	Inositol Hexaphosphate	0.097	0.005	0	0.156	0.064	0.052		E11	Urea 6%	0.005	0.003	0.002	0.002	0.002	0.003		E11	pH 9.5 + L-Leucine	0.257	0.002	0.002
E12	Adenosine	0.54	0.418	0.026	0.72	0.574	0.601		E12	5-Keto-D-Gluconic Acid	0.118	0.335	0.002	0.394	0.295	0.301		E12	N-Acetyl-D-Galactosamine	0.009	0.012	0	0.012	0.017	0.013		E12	Thymidine 3’,5’- cyclic monophosphate	0.011	0.008	0.001	0.008	0.01	0.009		E12	Urea 7%	0	0.001	0	0	0.002	0		E12	pH 9.5 + L-Lysine	0.512	0.301	0.001
F1	Glycyl-L-Aspartic Acid	0.085	0.171	0	0.354	0.269	0.242		F1	D-Lactic Acid Methyl Ester	0.072	0.178	-0.002	0.289	0.294	0.234		F1	N-Acetyl-D-Mannosamine	0.151	0.032	0.045	0.114	0.086	0.065		F1	Negative Control	0.023	0.017	0.003	0.021	0.021	0.014		F1	Sodium Lactate 1%	0.475	0.681	0.004	0.596	0.596	0.126		F1	pH 9.5 + L-Methionine	0.217	0.001	0.002
F2	Citric Acid	0.259	0.35	0.06	0.349	0.429	0.374		F2	Malonic Acid	0.022	0.028	-0.002	0.023	0.026	0.021		F2	Adenine	0.086	0.02	0.011	0.034	0.025	0.018		F2	Sulfate	0.16	0.063	-0.001	0.426	0.261	0.226		F2	Sodium Lactate 2%	0.474	-0.001	0.001	0.502	0.313	0.002		F2	pH 9.5 + L-Phenylalanine	0.171	-0.001	-0.001
F3	myo-Inositol	0.02	0.287	0.103	0.028	0.03	0.03		F3	Melibionic Acid	0.503	0.337	0.202	0.614	0.401	0.598		F3	Adenosine	0.151	0.136	0.001	0.277	0.199	0.32		F3	Thiosulfate	0.101	0.083	-0.001	0.401	0.273	0.263		F3	Sodium Lactate 3%	0	0	0.002	0	0	0.004		F3	pH 9.5 + L-Proline	0.307	0.136	0.025
F4	D-Threonine	0.036	0.03	-0.002	0.054	0.036	0.06		F4	Oxalic Acid	0.024	0.046	0.013	0.027	0.028	0.022		F4	Cytidine	0.146	0.154	0.038	0.321	0.288	0.391		F4	Tetrathionate	0.093	0.077	0	0.373	0.24	0.251		F4	Sodium Lactate 4%	0.001	0	0.001	0.006	0	0.002		F4	pH 9.5 + L-Serine	0.591	0.06	0.003
F5	Fumaric Acid	0.088	0.231	0.078	0.356	0.306	0.319		F5	Oxalomalic Acid	0.037	0.036	0.02	0.032	0.034	0.042		F5	Cytosine	0.019	0.006	-0.001	0.012	0.012	0.01		F5	Thiophosphate	0.119	0.093	-0.002	0.324	0.286	0.22		F5	Sodium Lactate 5%	0	0	0	0	0.01	0		F5	pH 9.5 + L-Threonine	0.358	0.204	0
F6	Bromo Succinic Acid	0.065	0.186	0.125	0.45	0.362	0.417		F6	Quinic Acid	0.023	0.017	-0.002	0.025	0.021	0.025		F6	Guanine	0	-0.006	-0.001	-0.001	0.015	0.012		F6	Dithiophosphate	0.145	0.097	-0.003	0.379	0.25	0.31		F6	Sodium Lactate 6%	-0.001	-0.001	0	-0.001	-0.001	0		F6	pH 9.5 + L-Tryptophan	0.006	0.007	0.006
F7	Propionic Acid	0.07	0.009	0.022	0.269	0.217	0.185		F7	D-Ribono-1,4-Lactone	0.018	0.02	0.02	0.022	0.019	0.018		F7	Guanosine	-0.002	-0.003	0.002	-0.002	-0.003	0.01		F7	L-Cysteine	0.086	0.078	0.003	0.366	0.259	0.266		F7	Sodium Lactate 7%	-0.001	-0.001	0	-0.001	0	0		F7	pH 9.5 + L-Tyrosine	0.04	0.042	0.036
F8	Mucic Acid	0.035	0.091	0.072	0.34	0.399	0.325		F8	Sebacic Acid	0.019	0.027	-0.001	0.024	0.02	0.017		F8	Thymine	0.009	0.003	-0.002	0.007	0.009	0.007		F8	D-Cysteine	0.085	0.058	0.002	0.383	0.239	0.229		F8	Sodium Lactate 8%	-0.001	-0.002	-0.001	-0.001	-0.002	-0.001		F8	pH 9.5 + L-Valine	0.28	0.022	-0.001
F9	Glycolic Acid	0.027	0.039	-0.001	0.145	0.1	0.08		F9	Sorbic Acid	0.032	0.009	0.009	0.015	0.009	0.01		F9	Thymidine	0.012	0.004	0.005	0.009	0.011	0.009		F9	L-Cysteinyl-Glycine	0.096	0.058	0.002	0.286	0.222	0.139		F9	Sodium Lactate 9%	0	0	0	0	0	0		F9	pH 9.5 + Hydroxy-L-Proline	0.341	0.067	0.006
F10	Glyoxylic Acid	0.026	0.044	0.004	0.115	0.146	0.119		F10	Succinamic Acid	0.048	0.091	0.035	0.059	0.059	0.062		F10	Uracil	0.011	0.007	-0.003	0.009	0.006	0.008		F10	L-Cysteic Acid	0.02	0.009	0.009	0.018	0.018	0.008		F10	Sodium Lactate 10%	-0.002	-0.002	-0.002	0.09	-0.002	-0.001		F10	pH 9.5 + L-Ornithine	0.4	0.032	0
F11	D-Cellobiose	0.067	0.064	0.075	0.132	0.143	0.122		F11	D-Tartaric Acid	0.023	0.269	-0.003	0.404	0.353	0.483		F11	Uridine	0.009	0.004	0.012	0.011	0.009	0.006		F11	Cysteamine	0.016	0.009	0.002	0.026	0.021	0.012		F11	Sodium Lactate 11%	-0.001	-0.001	-0.001	0.002	-0.001	-0.001		F11	pH 9.5 + L-Homoarginine	0.396	0.195	0.007
F12	Inosine	0.539	0.723	0.101	0.699	0.87	0.765		F12	L-Tartaric Acid	0.017	0.271	-0.001	0.039	0.103	0.135		F12	Inosine	0.011	0.013	0.013	0.013	0.017	0.012		F12	L-Cysteine Sulfinic Acid	0.148	0.111	-0.002	0.225	0.271	0.177		F12	Sodium Lactate 12%	0.001	0.001	0.001	0	0.001	0		F12	pH 9.5 + L-Homoserine	0.306	0.019	0.001
G1	Glycyl-L-Glutamic Acid	0.141	0.324	0.07	0.415	0.318	0.368		G1	Acetamide	0.019	0.028	0.021	0.016	0.031	0.027		G1	Xanthine	0	-0.001	0	0	-0.001	-0.002		G1	N-Acetyl-L-Cysteine	0.019	0.013	0.007	0.02	0.02	0.015		G1	Sodium Phosphate pH 7 20mM	0.856	0.625	0.002	0.683	0.778	0.404		G1	pH 9.5 + Anthranilic Acid	0.321	0.028	0.006
G2	Tricarballyic Acid	0.261	0.272	0.046	0.599	0.449	0.44		G2	L-Alaninamide	0.134	0.078	0.026	0.039	0.056	0.052		G2	Xanthosine	0.033	0.005	0.009	0.026	0.017	0.012		G2	S-Methyl-L-Cysteine	0.028	0.016	-0.001	0.026	0.03	0.024		G2	Sodium Phosphate pH 7 50mM	0.728	0.734	0.001	0.637	0.655	0.554		G2	pH 9.5 + L-Norleucine	0.149	0	0
G3	L-Serine	0.395	0.349	0.091	0.37	0.412	0.361		G3	N-Acetyl-L-Glutamic Acid	0.022	0.036	-0.002	0.029	0.033	0.031		G3	Uric Acid	0.019	0.006	0	0.012	0.013	0.008		G3	Cystathionine	0.085	0.018	-0.001	0.082	0.03	0.027		G3	Sodium Phosphate pH 7 100mM	0.67	0.904	0.001	0.579	0.686	0.568		G3	pH 9.5 + L-Norvaline	0.308	0.277	0.001
G4	L-Threonine	0.072	0.16	0.196	0.285	0.148	0.198		G4	L-Arginine	0.028	0.028	-0.003	0.031	0.022	0.027		G4	Alloxan	0	-0.001	0	0	-0.002	-0.002		G4	Lanthionine	0.11	0.078	0.013	0.318	0.231	0.212		G4	Sodium Phosphate pH 7 200mM	0.51	0.578	0	0.422	0.48	0.401		G4	pH 9.5 + Agmatine	0.103	0.161	0.005
G5	L-Alanine	0.19	0.194	0.148	0.364	0.324	0.273		G5	Glycine	0.03	0.128	-0.001	0.035	0.026	0.026		G5	Allantoin	0.011	0.006	0	0.009	0.013	0.009		G5	Glutathione	0.082	0.028	0.003	0.161	0.066	0.026		G5	Sodium Benzoate pH 5.2 20mM	0.196	0.003	0.002	0.433	0.007	0.005		G5	pH 9.5 + Cadaverine	0.223	0.018	0.018
G6	L-Alanyl-Glycine	0.194	0.157	-0.002	0.34	0.361	0.438		G6	L-Histidine	0.237	0.194	0.034	0.215	0.192	0.172		G6	Parabanic Acid	0.011	0.006	0.004	0.008	0.012	0.01		G6	D,L-Ethionine	0.017	0.009	0	0.023	0.023	0.009		G6	Sodium Benzoate pH 5.2 50mM	0.003	0.001	0.001	0.013	0.001	0.001		G6	pH 9.5 + Putrescine	0.314	0.166	0.005
G7	Acetoacetic Acid	0.047	0.048	-0.002	0.041	0.069	0.041		G7	L-Homoserine	0.016	0.012	0.03	0.017	0.016	0.011		G7	D,L-α-Amino-N-Butyric Acid	0.019	0.009	-0.002	0.047	0.019	0.017		G7	L-Methionine	0.091	0.044	-0.002	0.224	0.17	0.087		G7	Sodium Benzoate pH 5.2 100mM	-0.002	0	0.016	0.005	0	0.001		G7	pH 9.5 + Histamine	0.073	0.007	0.008
G8	N-Acetyl-β-D-Mannosamine	0.324	0.335	0.194	0.5	0.562	0.465		G8	Hydroxy-L-Proline	0.024	0.022	0.022	0.039	0.026	0.029		G8	У-Amino-N-Butyric Acid	0.009	0.003	0	0.016	0.01	0.008		G8	D-Methionine	0.054	0.015	-0.003	0.093	0.026	0.023		G8	Sodium Benzoate pH 5.2 200mM	0.004	0.001	0.011	0.002	0.009	0.001		G8	pH 9.5 + Phenylethylamine	0.566	0.076	0.059
G9	Mono Methyl Succinate	0.116	0.103	0.131	0.191	0.153	0.177		G9	L-Isoleucine	0.017	0.016	-0.003	0.02	0.02	0.016		G9	ɛ -Amino-N-Caproic Acid	0.007	0.003	-0.001	0.012	0.009	0.008		G9	Glycyl-L-Methionine	0.082	0.024	0	0.132	0.101	0.039		G9	Ammonium sulfate pH 8 10mM	0.871	0.697	0.001	0.701	0.832	0.694		G9	pH 9.5 + Tyramine	0.013	0.028	0.019
G10	Methyl Pyruvate	0.166	0.005	0.239	0.523	0.474	0.422		G10	L-Leucine	0.02	0.007	0.011	0.026	0.019	0.007		G10	D,L-α-Amino-Caprylic Acid	0.002	0.001	-0.002	-0.001	0.002	0		G10	N-Acetyl-D,L-Methionine	0.085	0.021	0	0.162	0.167	0.093		G10	Ammonium sulfate pH 8 20mM	0.876	0.983	0	0.897	0.85	0.77		G10	pH 9.5 + Creatine	0.525	0.184	0.015
G11	D-Malic Acid	0.043	0.039	0.005	0.113	0.126	0.096		G11	L-Lysine	0.026	0.019	-0.002	0.027	0.025	0.026		G11	δ-Amino-N-Valeric Acid	0.009	0.005	0	0.013	0.011	0.01		G11	L-Methionine Sulfoxide	0.069	0.026	-0.002	0.104	0.115	0.043		G11	Ammonium sulfate pH 8 50mM	0.725	0.614	0.002	0.662	0.614	0.656		G11	pH 9.5 + L-Trimethylamine-N-oxide	0.561	0.127	0.009
G12	L-Malic Acid	0.066	0.294	-0.002	0.442	0.373	0.308		G12	L-Methionine	0.018	0.022	-0.001	0.019	0.02	0.024		G12	α-Amino-Valeric Acid	0.02	0.009	-0.002	0.072	0.02	0.011		G12	L-Methionine Sulfone	0.011	0.01	-0.001	0.009	0.01	0.006		G12	Ammonium sulfate pH 8 100mM	0.659	0.61	0	0.579	0.627	0.605		G12	pH 9.5 + Urea	0.511	0.178	0.02
H1	Glycyl-L-Proline	0.157	0.024	0.021	0.599	0.479	0.439		H1	L-Omithine	0.031	0.029	-0.001	0.029	0.031	0.026		H1	Ala-Asp	0.179	0.249	0	0.502	0.316	0.277		H1	L-Djenkolic Acid	0.105	0.059	0	0.259	0.22	0.153		H1	Sodium Nitrate 10mM	0.846	0.947	0.004	0.793	0.88	0.571		H1	X-Caprylate	0.682	0.723	0.053
H2	p-Hydroxy Phenyl Acetic Acid	0.155	0.146	0.092	0.469	0.278	0.251		H2	L-Phenylalanine	0.023	0.01	-0.003	0.017	0.019	0.012		H2	Ala-Gin	0.221	0.004	-0.001	0.494	0.212	0.215		H2	Thiourea	0.092	0.061	-0.001	0.195	0.153	0.162		H2	Sodium Nitrate 20mM	1.037	0.876	0.001	0.622	0.785	0.677		H2	X–α-D-Glucoside	0.778	0.602	0.006
H3	m-Hydroxy Phenyl Acetic Acid	0.122	0.005	0.081	0.275	0.286	0.229		H3	L-Pyroglutamic Acid	0.036	0.053	-0.002	0.039	0.035	0.034		H3	Ala-Glu	0.172	0.094	0.035	0.44	0.262	0.239		H3	1-Thio-β-D-Glucose	0.038	0.033	0.014	0.054	0.041	0.042		H3	Sodium Nitrate 40mM	0.689	0.633	0.002	0.604	0.672	0.5		H3	X-β-D- Glucoside	0.76	0.66	0.005
H4	Tyramine	0.169	0.142	-0.001	0.388	0.296	0.216		H4	L-Valine	0.022	0.021	0.011	0.012	0.025	0.019		H4	Ala-Gly	0.117	0.082	-0.001	0.516	0.205	0.202		H4	D,L-Lipoamide	0.028	0.021	-0.002	0.025	0.024	0.021		H4	Sodium Nitrate 60mM	0.656	0.524	0.001	0.356	0.309	0.349		H4	X-α-D-Galactoside	0.702	0.685	0.006
H5	D-Psicose	0.046	0.045	-0.001	0.042	0.051	0.065		H5	D,L-Camitine	0.018	0.045	-0.003	0.008	0.026	0.027		H5	Ala-His	0.091	0.037	-0.001	0.289	0.053	0.047		H5	Taurocholic Acid	0.019	0.013	0.011	0.026	0.026	0.02		H5	Sodium Nitrate 80mM	0.6	0.518	0.003	0.35	0.353	0.395		H5	X-β-D- Galactoside	0.812	0.623	0.006
H6	L-Lyxose	0.021	0.008	0.002	0.114	0.1	0.114		H6	Sec-Butylamine	0.018	0.017	0.002	0.022	0.025	0.002		H6	Ala-Leu	0.049	0.036	-0.001	0.464	0.184	0.091		H6	Taurine	0.021	0.008	-0.001	0.016	0.023	0.009		H6	Sodium Nitrate 100mM	0.569	0.492	0.001	0.372	0.328	0.335		H6	X-α-D-Glucuronide	0.661	0.582	0.006
H7	Glucuronamide	0.07	0.113	0.125	0.069	0.084	0.084		H7	D,L-Octopamine	0.017	0.018	-0.001	0.02	0.025	0.022		H7	Ala-Thr	0.051	0.057	-0.001	0.345	0.109	0.09		H7	Hypotaurine	0.022	0.014	0.009	0.021	0.012	0.012		H7	Sodium Nitrite 10mM	0.678	0.567	0.001	0.62	0.519	0.564		H7	X-β-D-Glucuronide	0.686	0.521	0.006
H8	Pyruvic Acid	0.313	0.322	0.215	0.562	0.58	0.509		H8	Putrescine	0.019	0.017	-0.002	0.023	0.024	0.023		H8	Gly-Asn	0.135	0.119	-0.001	0.53	0.296	0.295		H8	P-Amino Benzene Sulfonic Acid	0.021	0.015	0.008	0.027	0.028	0.027		H8	Sodium Nitrite 20mM	0.48	0.502	0.001	0.627	0.854	0.535		H8	X-β-D-Glucosaminide	0.557	0.383	0.006
H9	L-Galactonic Acid-y-Lactone	0.05	0.068	0	0.058	0.088	0.071		H9	Dihydroxy Acetone	0.082	0.012	0.011	0.016	0.013	0.013		H9	Gly-Gln	0.113	0.1	-0.001	0.514	0.229	0.251		H9	Butane Sulfonic Acid	0.021	0.011	-0.002	0.019	0.016	0.014		H9	Sodium Nitrite 40mM	0.39	0.514	0.001	0.501	0.435	0.418		H9	X-β-D-Galactosaminide	0.632	0.585	0.007
H10	D-Galacturonic Acid	0.057	0.073	-0.001	0.057	0.098	0.088		H10	2, 3-Butanediol	0.02	0.023	-0.002	0.022	0.043	0.004		H10	Gly-Glu	0.087	0.078	0.031	0.271	0.203	0.28		H10	2-Hydroxyethane Sulfonic Acid	0.021	0.015	0.005	0.017	0.018	0.01		H10	Sodium Nitrite 60mM	0.359	0.221	0	0.464	0.305	0.329		H10	X-α-D-Mannoside	0.64	0.772	0.006
H11	Phenylethylamine	0.021	0.019	-0.002	0.025	0.043	0.004		H11	2,3-Butanedione	0.024	0.031	0.003	0.034	0.032	0.035		H11	Gly-Met	0.105	0.063	-0.001	0.28	0.091	0.052		H11	Methane Sulfonic Acid	0.015	0.009	0.002	0.015	0.015	0.01		H11	Sodium Nitrite 80mM	0.306	0.057	0.001	0.405	0.18	0.225		H11	X-PO4	0.671	0.626	0.007
H12	2-Aminoethanol	0.025	0.028	0	0.031	0.031	0.034		H12	3-Hydroxy-2-Butanone	0.019	0.013	-0.002	0.083	0.045	0.047		H12	Met-Ala	0.083	0.067	0	0.291	0.08	0.043		H12	Tetramethylene Tetramethylene sulfone Tetramethylene Sulfone	0.018	0.015	0.001	0.015	0.018	0.01		H12	Sodium Nitrite 100mM	0.212	0.001	0.002	0.375	0.045	0.008		H12	X-SO4	0.689	0.592	0.012
[truncated: 3 more columns]
